# Supplementary material for: Benefit finding in chronic kidney disease patients receiving hemodialysis: a cross-sectional study
Source: BMC Nephrol. 2024 Feb 1;25:46. doi: 10.1186/s12882-024-03480-7 (PMC10835946; doi:10.1186/s12882-024-03480-7)
Supplement: Supplementary file 1 — Supplementary Material 1 [file 12882_2024_3480_MOESM1_ESM.xlsx]

## Sheet: Original datasets
Number	Gender	Age	Age.Category	Religious	Education	Medical.security	HD.duration	Disease.severity.	HD.knowledge	Family.support	Friend.support	Other.support	Social.support	Self_efficacy	Positive.coping	Negative.coping	Benefit Finding	BF-Dimension1	BF-Dimension2	BF-Dimension3	BF-Dimension4	BF-Dimension5	BF-Dimension6
1	2	46	2	1	2	2	1	2	3	24	24	18	66	30	33	15	5	3	2	0	0	0	0
2	1	50	2	1	3	1	2	3	3	24	20	24	68	30	26	11	70	1	15	10	21	8	15
3	1	32	1	1	2	2	2	1	2	20	19	19	58	28	26	14	84	5	13	12	25	10	19
4	1	68	3	1	4	1	2	2	2	17	14	16	47	22	15	13	55	5	12	7	14	5	12
5	2	58	2	1	2	1	3	2	2	18	17	16	51	21	17	9	54	5	11	8	14	6	10
6	2	77	3	1	2	1	2	2	2	17	18	17	52	20	14	10	61	5	12	10	17	6	11
7	1	64	3	1	4	1	3	2	2	28	15	10	53	22	17	1	83	6	20	10	24	5	18
8	2	73	3	1	3	1	2	2	2	17	18	18	53	25	18	12	56	5	12	8	14	6	11
9	2	60	3	1	3	1	2	2	2	18	17	17	52	24	15	10	63	5	12	10	17	7	12
10	1	48	2	1	4	1	2	2	2	17	17	17	51	22	17	11	57	4	10	9	17	7	10
11	2	62	3	1	3	1	2	2	2	17	15	15	47	20	16	11	53	3	10	9	14	6	11
12	1	48	2	1	3	1	2	2	2	18	16	17	51	26	19	12	63	5	12	10	17	7	12
13	2	62	3	1	1	1	3	2	2	18	18	17	53	25	18	14	66	5	11	11	18	9	12
14	1	59	2	1	2	1	1	2	2	19	19	16	54	26	18	15	64	4	12	10	18	8	12
15	2	32	1	1	4	1	2	2	2	17	18	16	51	27	20	13	66	5	13	11	16	9	12
16	1	69	3	1	2	4	1	2	2	16	17	17	50	26	18	13	63	4	12	10	17	8	12
17	2	32	1	1	2	1	1	2	2	27	14	17	58	27	32	8	94	5	18	16	25	10	20
18	2	73	3	1	3	1	2	2	2	22	21	22	65	31	22	19	83	5	14	11	25	10	18
19	1	90	3	1	2	1	1	2	2	17	22	24	63	28	19	13	86	5	17	12	23	10	19
20	2	49	2	1	2	2	2	2	2	20	19	21	60	25	21	13	85	6	13	15	24	10	17
21	1	41	2	1	4	1	1	2	2	18	17	20	55	27	21	13	83	7	17	10	21	10	18
22	2	30	1	1	3	2	2	2	2	24	21	21	66	30	20	16	83	5	14	12	22	10	20
23	1	37	1	1	4	1	1	2	2	22	19	17	58	30	16	18	67	7	12	11	15	7	15
24	1	67	3	1	4	1	2	2	2	24	17	19	60	23	21	7	91	7	17	13	24	11	19
25	1	55	2	1	3	1	1	2	2	23	20	21	64	33	20	15	83	5	14	14	23	10	17
26	2	30	1	1	2	1	3	2	2	23	7	7	37	14	6	14	49	2	11	8	11	1	16
27	2	40	2	1	4	1	3	2	3	25	24	23	72	31	36	8	96	6	20	16	23	11	20
28	2	52	2	1	3	1	3	3	2	17	16	17	50	20	16	11	55	4	13	8	12	6	12
29	1	53	2	1	3	1	2	3	2	20	16	17	53	23	16	11	59	6	14	8	14	4	13
30	2	50	2	1	4	1	3	2	3	19	22	20	61	27	17	21	64	3	12	12	15	9	13
31	1	65	3	1	4	1	2	2	3	22	20	20	62	19	19	17	63	3	13	9	19	8	11
32	2	66	3	1	3	1	3	2	2	19	19	18	56	24	18	19	61	3	10	11	17	6	14
33	2	66	3	1	2	4	3	2	2	19	17	17	53	18	11	14	65	4	10	11	19	9	12
34	1	77	3	1	3	1	2	2	2	19	18	18	55	21	18	20	64	3	11	12	18	6	14
35	1	62	3	1	3	1	2	1	3	20	18	18	56	18	20	18	72	3	13	12	21	9	14
36	1	42	2	1	3	1	3	3	3	22	22	20	64	18	17	18	60	3	10	8	20	7	12
37	1	70	3	1	2	1	3	3	2	18	16	16	50	21	16	8	60	4	13	9	14	7	13
38	2	62	3	1	3	1	3	3	2	18	16	16	50	22	16	9	55	4	10	8	14	5	14
39	2	65	3	1	3	1	3	3	2	19	16	16	51	22	16	11	62	5	14	9	15	6	13
40	2	55	2	1	3	1	2	4	2	24	23	25	72	32	25	16	80	1	19	8	26	10	16
41	1	33	1	1	4	1	3	3	3	20	16	16	52	22	16	10	62	4	13	11	15	6	13
42	1	56	2	1	3	1	3	2	2	17	18	15	50	21	18	12	61	3	10	9	17	8	14
43	1	73	3	1	4	1	3	3	2	28	27	27	82	30	15	2	78	6	15	12	21	9	15
44	1	45	2	1	3	1	2	2	3	24	21	21	66	28	26	6	65	2	9	13	18	12	11
45	1	43	2	1	4	1	1	2	3	25	16	24	65	29	23	12	68	5	13	10	20	6	14
46	2	48	2	1	3	1	2	2	2	19	17	18	54	24	19	11	61	5	12	10	16	7	11
47	1	66	3	1	3	1	2	2	2	17	17	14	48	24	19	12	64	5	12	10	17	8	12
48	2	55	2	1	3	1	1	2	2	16	17	18	51	24	19	13	59	4	10	9	17	7	12
49	1	60	3	1	3	1	3	2	2	16	18	18	52	25	20	12	62	5	11	9	18	7	12
50	1	48	2	1	3	1	3	2	2	18	18	17	53	25	19	13	64	5	10	10	17	8	14
51	2	32	1	1	3	1	2	2	2	17	18	16	51	25	17	13	66	5	12	10	18	7	14
52	1	64	3	1	3	1	1	2	2	13	15	9	37	18	13	10	43	1	9	7	11	6	9
53	1	62	3	1	2	1	1	2	2	18	18	16	52	24	17	13	65	5	12	10	19	6	13
54	1	70	3	1	3	1	3	2	2	20	13	17	50	24	18	9	62	4	11	11	16	6	14
55	1	58	2	1	4	1	2	2	2	25	19	23	67	18	34	9	73	3	16	13	21	6	14
56	1	44	2	1	3	1	2	3	4	19	15	18	52	20	20	6	66	4	12	10	20	7	13
57	1	46	2	1	3	1	1	2	3	21	8	8	37	15	0	3	23	1	5	9	3	4	1
58	1	60	3	1	3	1	2	2	2	17	14	13	44	23	21	14	52	4	14	8	12	4	10
59	2	62	3	1	2	1	2	3	2	18	13	16	47	20	17	11	59	3	12	9	15	9	11
60	2	40	2	1	4	1	2	2	2	10	10	10	30	23	16	9	43	4	7	6	12	5	9
61	2	39	1	1	4	1	2	2	2	16	16	14	46	26	19	13	67	5	12	11	19	7	13
62	1	42	2	1	3	1	3	2	2	16	15	14	45	26	19	13	65	4	13	10	18	8	12
63	2	53	2	1	4	1	2	2	2	9	9	11	29	24	18	10	49	4	9	7	14	5	10
64	1	35	1	1	4	1	3	2	3	16	16	16	48	23	14	5	50	3	11	6	14	6	10
65	2	56	2	1	4	4	3	4	3	28	28	28	84	35	33	12	104	8	20	16	28	12	20
66	2	38	1	1	3	4	2	2	3	22	22	26	70	33	31	13	104	8	20	16	28	12	20
67	2	69	3	1	1	1	2	3	1	14	15	13	42	25	18	14	48	2	8	7	14	6	11
68	1	60	3	1	3	1	3	2	3	20	20	20	60	25	13	5	69	4	14	13	14	9	15
69	2	58	2	1	3	1	3	4	2	28	24	22	74	18	15	8	66	4	16	13	11	10	12
70	1	48	2	1	2	1	3	4	2	18	15	16	49	27	14	11	31	1	4	7	9	3	7
71	2	73	3	1	2	1	3	3	3	17	18	19	54	21	15	15	81	4	18	13	21	11	14
72	1	32	1	1	4	1	3	1	2	21	16	20	57	20	10	8	68	1	13	12	21	9	12
73	1	47	2	1	3	1	3	2	2	16	15	17	48	26	19	12	48	4	10	6	15	5	8
74	2	58	2	1	2	2	2	2	2	16	16	16	48	10	7	4	66	5	15	12	19	6	9
75	1	38	1	1	4	1	1	2	2	22	16	14	52	16	15	5	60	5	13	11	12	6	13
76	1	39	1	1	4	1	2	1	3	18	18	17	53	14	20	9	79	3	13	12	21	10	20
77	2	39	1	1	4	1	2	2	3	28	20	22	70	17	21	11	70	3	14	12	17	5	19
78	1	38	1	1	4	1	2	2	3	28	18	15	61	15	20	14	76	5	16	12	17	8	18
79	1	81	3	1	4	1	1	2	2	22	19	19	60	16	17	5	66	3	10	13	17	7	16
80	1	60	3	1	4	1	3	2	3	24	26	25	75	28	23	18	81	5	12	14	23	9	18
81	2	35	1	2	4	1	2	2	3	21	22	21	64	32	17	9	56	3	12	10	13	7	11
82	2	57	2	2	4	1	2	1	2	19	17	16	52	18	13	3	69	4	12	15	19	7	12
83	2	74	3	2	4	1	3	3	3	16	19	19	54	18	11	4	70	4	13	11	19	9	14
84	2	86	3	1	2	1	2	4	2	19	19	17	55	25	15	14	70	8	15	8	17	11	11
85	1	48	2	1	4	1	1	2	3	28	28	26	82	27	29	9	88	3	19	15	22	10	19
86	1	85	3	1	2	1	2	2	3	18	14	14	46	20	13	5	75	5	14	12	21	9	14
87	1	38	1	1	3	2	2	3	3	24	18	16	58	36	18	5	86	5	19	13	28	7	14
88	2	38	1	1	4	1	2	2	2	24	24	24	72	28	30	7	78	6	15	12	21	9	15
89	1	43	2	1	4	1	2	3	2	12	14	12	38	24	15	14	47	2	8	5	14	7	11
90	2	32	1	1	4	1	2	2	2	20	17	20	57	24	24	6	55	6	10	8	17	3	11
91	1	36	1	1	3	1	3	3	2	18	16	16	50	18	17	10	56	5	11	8	14	5	13
92	2	41	2	1	3	1	3	2	2	17	15	16	48	22	18	13	51	4	7	10	13	7	10
93	2	31	1	1	3	1	3	3	2	25	18	25	68	16	14	6	57	4	10	13	9	9	12
94	2	74	3	1	2	1	2	3	2	19	14	17	50	16	7	6	66	4	12	11	18	7	14
95	1	68	3	1	2	2	3	4	2	16	16	16	48	16	9	15	63	4	13	12	15	6	13
96	1	74	3	1	4	1	2	3	3	15	16	18	49	18	11	14	65	6	15	10	14	8	12
97	2	69	3	1	2	1	3	3	2	19	20	17	56	17	12	11	72	4	12	12	23	7	14
98	2	62	3	1	2	1	2	3	2	17	19	18	54	21	5	11	76	6	18	10	21	7	14
99	1	82	3	1	3	1	2	3	2	17	12	17	46	16	5	9	65	6	15	12	16	6	10
100	1	48	2	1	2	1	1	3	3	26	25	25	76	34	24	9	88	4	16	14	25	11	18
101	1	50	2	1	4	1	2	3	3	23	21	18	62	23	15	4	67	5	12	10	17	8	15
102	1	57	2	2	4	1	2	3	2	24	19	17	60	29	30	13	71	5	15	10	18	8	15
103	1	51	2	1	3	1	2	3	4	24	20	21	65	25	18	10	72	4	16	11	19	10	12
104	2	56	2	1	2	1	1	2	2	15	14	15	44	25	17	11	63	5	11	12	17	7	11
105	1	61	3	1	2	1	3	2	2	17	16	16	49	28	18	14	70	5	11	11	17	8	18
106	1	47	2	1	4	3	2	2	3	20	16	17	53	24	13	11	57	4	11	8	15	6	13
107	1	50	2	1	2	1	3	1	2	24	23	22	69	22	20	9	69	4	13	10	19	9	14
108	1	54	2	1	2	1	1	3	3	22	19	20	61	20	18	15	52	2	10	10	14	6	10
109	2	53	2	1	2	3	3	2	3	24	17	13	54	20	19	5	54	3	10	11	16	4	10
110	2	38	1	1	4	1	2	3	3	27	27	28	82	30	34	3	102	8	20	16	26	12	20
111	2	55	2	1	4	1	3	1	2	23	15	20	58	16	13	5	81	5	18	12	19	10	17
112	2	37	1	1	4	1	2	2	3	28	16	25	69	25	27	20	92	7	17	16	20	12	20
113	2	34	1	1	4	1	2	1	3	28	18	26	72	37	27	12	78	8	20	8	22	8	12
114	2	35	1	1	4	1	2	1	3	26	14	23	63	21	19	8	94	4	19	13	27	12	19
115	2	32	1	1	3	1	1	2	4	18	13	20	51	23	23	13	79	8	18	9	19	12	13
116	1	50	2	1	4	4	3	2	3	28	28	28	84	40	26	7	98	2	20	16	28	12	20
117	1	64	3	1	4	1	3	2	3	20	19	22	61	32	29	18	91	7	16	13	26	12	17
118	2	43	2	1	4	1	1	3	2	19	19	19	57	20	25	16	68	6	14	9	17	7	15
119	2	54	2	2	2	1	2	3	3	21	17	19	57	23	24	14	85	3	20	14	26	12	10
120	1	40	2	1	4	1	3	4	3	24	24	24	72	30	26	10	104	8	20	16	28	12	20
121	2	56	2	1	2	1	3	3	2	24	19	15	58	20	21	10	61	2	14	11	14	10	10
122	1	38	1	1	4	1	2	2	4	28	13	4	45	32	27	11	92	8	20	8	28	8	20
123	2	33	1	1	1	4	3	3	2	24	16	19	59	17	18	10	76	4	18	7	20	9	18
124	2	41	2	1	3	1	2	2	2	19	18	17	54	25	22	14	71	3	16	12	17	9	14
125	1	44	2	1	4	1	2	2	2	28	23	4	55	32	6	1	50	8	4	8	9	4	17
126	2	57	2	1	3	1	3	2	2	19	22	20	61	29	22	13	63	3	13	13	17	5	12
127	2	49	2	1	3	1	3	2	2	24	18	14	56	20	26	17	73	6	18	12	22	5	10
128	2	58	2	1	2	1	3	3	3	24	18	17	59	20	15	7	54	4	11	11	13	6	9
129	1	39	1	1	2	4	3	3	1	19	6	19	44	25	11	4	71	6	19	8	18	11	9
130	2	52	2	1	1	4	3	2	2	19	16	16	51	21	19	11	56	4	11	8	15	6	12
131	1	48	2	2	3	1	2	3	4	22	19	20	61	18	24	7	60	4	12	8	13	9	14
132	2	58	2	1	4	1	2	3	2	28	27	18	73	21	32	13	88	0	20	13	28	12	15
133	1	42	2	1	4	1	2	4	3	16	16	16	48	20	12	6	31	0	0	3	11	8	9
134	2	42	2	1	4	1	3	2	2	17	18	16	51	40	17	9	56	4	10	9	16	7	10
135	1	35	1	1	2	4	3	3	4	18	18	14	50	25	17	4	62	2	17	6	14	12	11
136	1	40	2	1	2	1	3	2	3	12	10	12	34	18	8	7	51	4	11	12	13	4	7
137	2	58	2	1	3	1	2	2	2	20	20	20	60	30	34	24	69	2	10	12	21	9	15
138	1	62	3	1	3	1	2	2	2	28	28	28	84	38	27	4	96	2	19	16	27	12	20
139	2	71	3	1	2	1	3	4	4	28	24	25	77	35	6	8	76	5	9	14	22	12	14
140	1	66	3	1	3	1	3	3	2	23	20	21	64	27	5	12	33	7	6	7	3	2	8
141	1	68	3	1	3	1	2	3	3	28	28	26	82	48	30	9	102	8	20	16	28	12	18
142	1	62	3	1	3	1	3	2	2	16	16	16	48	30	26	22	26	2	5	4	7	3	5
143	2	66	3	1	2	1	3	2	2	16	17	17	50	20	15	11	50	2	10	9	15	5	9
144	1	61	3	1	4	1	3	3	3	28	28	28	84	38	28	12	86	4	18	14	23	8	19
145	2	67	3	1	3	1	3	3	2	16	15	15	46	16	12	8	55	3	11	8	16	8	9
146	1	67	3	1	1	3	1	3	1	28	14	28	70	12	7	7	62	3	13	12	24	2	8
147	1	71	3	1	2	1	3	2	3	22	19	17	58	13	18	6	63	2	6	16	17	8	14
148	2	64	3	1	2	1	2	3	2	16	16	16	48	21	17	11	64	4	11	10	19	7	13
149	1	60	3	2	3	1	3	3	4	26	27	26	79	29	29	5	91	3	19	16	26	12	15
150	1	65	3	1	2	1	3	3	2	24	17	16	57	19	24	10	70	6	14	11	19	9	11
151	2	70	3	1	2	4	3	2	3	19	16	17	52	22	21	15	62	5	12	8	18	6	13
152	1	60	3	1	2	1	2	2	2	19	16	18	53	21	18	12	63	6	13	9	16	5	14
153	2	74	3	1	2	1	3	2	1	17	20	17	54	26	17	13	64	5	11	10	18	8	12
154	1	71	3	1	3	1	2	2	1	20	19	18	57	24	15	13	52	5	12	11	9	3	12
155	1	63	3	1	4	1	3	2	2	24	16	20	60	26	28	20	62	3	11	12	17	6	13
156	2	67	3	1	2	3	3	2	3	17	20	13	50	24	14	5	53	1	10	8	15	8	11
157	1	65	3	1	2	1	3	2	2	24	22	24	70	16	16	6	76	4	16	12	20	9	15
158	1	70	3	1	3	1	2	2	2	21	18	20	59	18	14	4	73	4	16	10	17	9	17
159	1	66	3	1	4	3	3	3	2	26	24	22	72	22	18	7	81	5	18	13	18	9	18
160	1	74	3	1	4	1	3	3	2	17	17	18	52	26	23	2	72	4	13	10	21	11	13
161	2	67	3	1	2	2	3	2	2	23	20	24	67	12	19	8	42	2	7	11	13	1	8
162	1	78	3	1	3	1	2	2	1	24	20	22	66	11	5	6	50	5	13	11	8	3	10
163	2	69	3	1	1	1	2	2	3	24	18	19	61	10	17	11	73	4	15	13	17	9	15
164	1	84	3	1	4	1	3	2	3	27	20	25	72	16	24	8	69	5	15	15	14	6	14
165	1	75	3	1	4	1	3	2	3	25	20	21	66	15	19	7	74	3	14	15	15	9	18
166	1	68	3	1	2	2	3	2	3	23	16	16	55	10	6	7	46	2	11	11	9	5	8
167	1	70	3	1	3	1	3	2	3	22	17	20	59	10	17	8	66	2	15	14	13	9	13
168	2	68	3	1	2	1	2	3	2	23	20	20	63	10	22	9	78	3	17	15	20	8	15
169	2	78	3	1	4	1	2	2	2	26	20	20	66	10	15	7	64	1	13	13	14	9	14
170	1	75	3	1	4	1	3	2	2	18	16	18	52	22	21	9	62	5	12	9	17	7	12
171	1	68	3	1	2	1	3	3	3	18	16	16	50	22	13	9	49	3	12	7	14	3	10
172	1	62	3	1	3	1	2	1	2	20	21	20	61	26	17	10	57	4	10	9	18	6	10
173	1	63	3	1	3	1	3	1	3	20	20	20	60	20	20	9	53	2	11	10	14	6	10
174	2	63	3	1	1	1	1	2	2	10	14	13	37	20	10	12	39	2	8	6	11	4	8
175	1	61	3	1	2	1	1	2	2	14	15	13	42	25	19	12	37	3	8	5	11	3	7
176	2	71	3	1	2	2	3	1	2	24	15	21	60	16	17	7	70	1	15	12	18	9	15
177	2	77	3	1	1	1	3	1	3	14	19	18	51	17	18	11	70	5	15	12	20	7	11
178	2	70	3	1	2	1	2	2	3	23	18	21	62	14	17	4	73	7	14	11	20	8	13
179	1	78	3	1	4	1	2	1	2	25	25	23	73	26	20	11	94	7	17	15	25	11	19
180	2	84	3	2	4	1	3	2	2	26	24	23	73	19	17	12	82	8	16	11	23	8	16
181	2	62	3	1	2	1	3	2	3	25	25	24	74	34	27	17	85	7	16	13	22	9	18
182	2	64	3	1	2	2	3	2	4	23	20	20	63	21	14	9	66	4	14	9	18	9	12
183	1	51	2	1	3	1	3	2	2	18	16	17	51	22	22	10	63	5	13	10	15	7	13
184	2	70	3	1	2	1	2	2	2	21	23	15	59	26	20	12	89	7	17	13	24	10	18
185	2	76	3	1	4	3	3	3	3	24	19	20	63	21	26	13	75	6	14	13	21	7	14
186	1	65	3	1	2	1	3	2	2	19	18	16	53	28	21	13	75	6	13	11	18	9	18
187	1	68	3	1	2	1	3	3	2	24	24	24	72	28	17	14	84	6	16	14	23	10	15
188	2	69	3	1	2	1	3	2	2	28	27	26	81	22	16	4	71	5	14	11	19	8	14
189	1	42	2	1	4	1	3	3	3	21	19	16	56	26	16	13	66	2	11	9	19	9	16
190	2	69	3	1	2	1	3	2	2	25	24	23	72	25	19	13	68	5	10	10	17	8	18
191	2	59	2	1	3	1	3	3	3	24	26	22	72	29	18	12	74	5	13	11	20	8	17
192	2	63	3	1	3	1	2	3	4	20	20	20	60	26	24	16	53	4	10	8	14	7	10
193	1	54	2	1	2	1	3	2	2	14	14	12	40	19	12	9	51	3	9	8	14	7	10
194	1	38	1	1	1	1	3	2	2	13	13	13	39	21	13	10	54	3	10	7	16	9	9
195	1	39	1	1	3	1	3	2	2	12	9	11	32	20	15	12	50	3	5	8	15	9	10
196	1	63	3	1	3	1	3	2	2	14	15	11	40	24	10	11	55	2	9	8	20	7	9
197	2	50	2	1	4	1	3	2	3	24	24	24	72	24	28	10	66	3	14	12	14	9	14
198	1	56	2	2	2	1	2	2	2	16	16	16	48	20	24	16	52	4	10	8	15	5	10
199	1	73	3	1	4	3	2	3	2	10	10	14	34	15	16	7	34	3	7	8	10	2	4
200	2	49	2	1	4	1	3	2	2	27	20	17	64	27	23	8	66	4	14	10	20	9	9
201	1	60	3	1	1	1	3	2	2	18	18	18	54	23	17	13	55	5	9	6	16	8	11
202	2	51	2	1	2	1	3	2	2	13	13	15	41	25	13	15	69	5	15	7	18	7	17
203	2	60	3	1	2	1	2	1	2	23	12	19	54	13	11	5	73	4	18	13	15	9	14
204	1	66	3	1	2	1	1	2	2	20	16	15	51	21	11	5	52	3	14	10	10	5	10
205	1	66	3	1	2	1	2	2	2	24	24	24	72	23	16	5	71	5	13	11	20	8	14
206	2	55	2	1	2	1	3	2	2	23	21	22	66	22	19	13	81	5	15	13	23	10	15
207	2	67	3	2	2	1	3	2	2	21	13	19	53	26	20	15	67	5	12	10	18	9	13
208	1	66	3	1	2	2	3	2	2	23	20	21	64	25	11	11	72	5	13	14	17	8	15
209	1	40	2	1	4	1	1	2	4	28	28	28	84	25	18	11	6	0	2	1	3	0	0
210	1	65	3	2	4	2	3	3	3	23	19	18	60	27	17	13	55	2	13	8	14	7	11
211	1	40	2	1	4	1	1	1	3	20	21	23	64	30	31	12	59	3	12	10	18	5	11
212	1	41	2	1	4	3	1	1	2	21	13	20	54	15	12	10	67	2	16	9	15	9	16
213	1	40	2	1	2	1	1	3	3	10	10	10	30	25	17	10	33	1	5	6	11	5	5
214	2	30	1	2	3	1	1	1	2	13	12	11	36	21	12	10	34	3	5	6	8	4	8
215	2	52	2	1	2	1	1	2	2	15	12	11	38	17	11	9	51	5	9	7	13	8	9
216	1	42	2	1	3	2	2	2	2	13	13	9	35	24	16	10	37	3	7	7	11	3	6
217	2	49	2	1	1	4	3	1	4	16	16	16	48	17	7	6	55	1	10	11	12	6	15
218	2	57	2	1	3	1	2	4	4	28	25	28	81	22	36	24	64	1	8	7	21	9	18
219	1	59	2	1	3	1	3	1	3	26	22	22	70	25	27	11	74	3	14	12	21	10	14
220	1	35	1	1	4	1	2	2	2	21	17	18	56	22	21	11	68	5	17	10	16	6	14
221	1	58	2	2	3	2	3	2	2	17	17	17	51	20	20	13	49	4	10	8	11	6	10
222	1	50	2	2	2	3	3	2	2	16	16	17	49	20	15	11	47	4	10	8	13	4	8
223	2	33	1	2	4	1	2	2	2	20	16	17	53	22	21	14	67	6	15	9	17	6	14
224	1	70	3	2	3	1	3	2	2	21	18	18	57	24	34	13	83	8	19	12	26	6	12
225	1	58	2	1	3	1	3	2	3	24	24	23	71	20	18	8	77	6	15	12	21	9	14
226	2	47	2	1	4	1	3	2	2	23	20	22	65	25	16	8	56	5	12	8	13	6	12
227	1	48	2	1	4	2	2	2	2	11	12	11	34	21	17	9	43	4	7	6	10	6	10
228	2	67	3	1	4	2	2	2	2	21	21	21	63	26	22	16	73	4	13	12	20	9	15
229	2	32	1	1	4	1	3	2	2	17	15	16	48	26	19	14	69	5	14	11	18	7	14
230	1	48	2	1	3	1	2	2	2	24	12	14	50	23	18	12	62	4	14	9	19	4	12
231	1	72	3	1	3	4	1	2	2	23	22	23	68	24	18	14	72	6	14	13	18	7	14
232	2	70	3	1	2	1	2	2	2	25	22	23	70	26	18	7	77	7	15	13	20	10	12
233	1	65	3	1	3	2	2	2	2	24	18	20	62	15	14	4	74	5	15	14	16	9	15
234	2	68	3	1	2	2	1	3	2	24	21	20	65	10	6	1	46	3	7	13	13	3	7
235	1	73	3	1	4	3	1	2	2	4	7	19	30	38	10	6	29	0	5	8	12	0	4
236	2	58	2	1	2	3	1	2	3	26	25	25	76	38	8	5	93	3	15	16	28	12	19
237	2	59	2	1	3	2	1	2	2	23	23	21	67	31	21	10	68	3	15	12	19	9	10
238	1	64	3	1	2	2	2	2	3	21	22	24	67	25	20	13	74	7	13	12	20	8	14
239	1	50	2	2	4	1	3	3	3	23	22	20	65	25	17	14	69	5	14	11	18	6	15
240	2	57	2	1	4	2	2	2	2	9	12	11	32	26	18	9	42	4	7	8	10	3	10
241	1	59	2	1	4	2	2	2	2	21	24	21	66	27	23	13	64	4	10	10	17	9	14
242	1	69	3	1	3	2	3	3	2	16	18	14	48	26	16	13	49	4	10	4	13	8	10
243	1	59	2	1	3	1	3	3	4	24	26	27	77	23	27	8	79	8	18	14	22	9	8
244	1	45	2	1	4	2	3	4	2	4	7	6	17	16	13	10	29	0	8	0	15	2	4
245	2	57	2	1	3	1	2	2	3	28	23	19	70	25	24	7	85	6	16	9	24	12	18
246	1	69	3	1	4	2	2	2	2	21	22	22	65	30	27	10	66	4	10	11	21	9	11
